# Supplementary material for: Elevated SIRT2 of serum exosomes is positively correlated with diagnosis of acute ischemic stroke patients
Source: BMC Neurol. 2023 Sep 8;23:321. doi: 10.1186/s12883-023-03348-7 (PMC10485972; doi:10.1186/s12883-023-03348-7)
Supplement: Supplementary file 1 — Supplementary Material 1 [file 12883_2023_3348_MOESM1_ESM.xlsx]

## Sheet: Sheet1
AIS
No	SIRT2	NIHSS	mRs	male	age	smoking	dringking	HBP	DM	TC	TG	LDL	Cr	UA	FBG
1	12.3	1	1	2	81	0	0	1	1	5.1	0.42	3.21	48	199	9.4
2	13.71	1	0	2	53	1	1	1	0	3.3	0.42	1.81	58	255	4.86
3	17.4	5	0	1	40	0	0	0	0	3.77	1.7	2.41	75	454	4.74
4	19.94	11	1	1	69	1	1	1	0	3.98	3.95	1.96	68	339	6.6
5	13.4	0	0	2	35	0	0	0	0	3.82	0.76	2.57	51	243	4.18
6	8.8	3	2	1	60	0	0	1	1	3.72	3.63	1.89	81	432	8.35
7	4	12	3	1	74	0	0	0	0	4.73	1.2	3.45	58	348	8.15
8	8.704	2	0	2	70	0	0	1	0	3.73	1.75	2.21	41	270	5.53
9	29.2224	4	0	2	67	0	0	0	0	4.45	1.26	2.89	56	294	4.78
10	5.84	2	0	2	77	0	0	0	0	3.46	2.77	1.68	70	307	5.02
11	19.7	9	1	1	54	0	0	1	0	3.06	0.64	1.88	67	173	9.15
12	5.36	10	1	1	75	0	0	0	0	4.69	0.72	3.18	58	202	11.42
13	39.68	4	1	1	60	1	1	1	0	4.36	1.78	2.98	69	394	4.82
14	23.5	12	4	1	86	1	0	1	0	3.46	0.85	2.36	85	341	4.21
15	10.52	12	3	1	62	1	0	1	0	4.17	1.5	2.99	64	152	6.62
16	15.46	5	1	1	64	1	0	1	0	3.02	1.65	1.63	195	354	9.61
17	7.36	9	1	2	59	0	0	0	0	4.41	0.92	3.09	56	219	7.66
18	16.1	4	0	1	81	0	0	1	0	3.65	0.35	2.67	81	279	4.71
19	7.66	3	1	2	73	0	0	0	0	4.76	0.82	2.84	50	200	4.55
20	5.31	9	4	1	75	1	0	1	0	4.12	0.99	3.26	74	262	4.01
21	7.43077	5	2	2	77	0	0	1	1	3.32	1.16	1.82	129	703	9.97
22	26.38	16	3	2	88	0	0	1	0	4.06	0.99	2.49	80	390	8.46
23	7.76	8	2	2	65	0	0	0	0	4.44	1.89	3.15	50	179	4.43
24	8.14	10	1	2	52	0	0	0	0	4.59	1.77	2.95	44	149	5.51
25	6.3	3	1	2	77	0	0	1	0	5.18	0.9	3.96	64	252	4.43
26	11.62	8	0	1	67	0	0	1	0	3.51	1.33	2.24	79	446	5.28
27	11.544	4	1	2	71	0	0	0	0	4.48	1.27	2.76	52	244	5.71
28	10.9846	8	1	2	64	0	0	0	0	2.93	0.8	1.43	71	270	4.82
29	13.6	3	3	1	81	0	1	0	0	4.99	2.93	3.41	74	290	9.24
30	11.06	3	1	1	47	1	0	0	0	6.1	4.01	4.29	59	253	12.67
31	8.70435	11	5	1	63	1	1	0	0	3.8	1.11	2.66	85	615	5.1
32	12.32	10	4	2	88	0	0	1	0	3.36	1	2.38	82	377	4.1
33	13.28	5	0	1	57	0	0	0	0	3.69	0.85	2.53	58	285	4.64
34	8.08	6	3	2	72	0	0	0	0	4.06	4.77	1.67	73	317	7.56
35	8.28	5	1	1	38	0	0	1	1	4.73	4.46	2.22	71	334	8.64
36	11.22	3	2	1	73	1	1	1	0	4.32	1.18	2.85	56	298	4.64
37	23.42	5	2	1	50	1	1	1	0	4.54	2.25	3.19	72	288	4.33
38	10.0696	4	0	2	70	0	0	1	0	3.73	1.75	2.21	41	270	5.53
39	13.7	7	3	1	86	0	0	1	1	3.49	0.75	2.05	86	234	7.35
40	38.3644	4	4	1	64	0	0	1	0	7.15	2.05	5.42	81	306	7.03
41	13.0182	5	4	1	70	1	1	0	0	4.76	1.08	2.89	91	237	4.89
42	14.675	19	1	1	81	1	0	1	0	3.61	1.16	2.52	97	370	5.91
43	23.0383	14	1	2	76	0	0	1	0	4.59	1	3.15	60	399	4.03
44	6.90667	6	2	1	77	1	0	1	0	5.54	0.67	3.55	58	298	4.22
45	4.63543	2	1	2	60	0	0	0	0	5.6	1.7	4.23	52	349	5.26
46	11.3333	4	1	1	61	1	0	0	0	4.78	4.18	2.66	80	306	9.29
47	12.4533	7	4	1	58	1	1	1	1	3.03	0.84	1.82	65	233	5.55
48	9.14333	3	3	1	70	1	0	1	0	4.5	1.02	3.13	61	230	5.73
49	20.8843	10	3	1	89	0	0	1	1	3.41	0.76	2.42	70	466	5.49
50	10.1947	12	1	1	35	1	0	0	0	3.96	1.2	2.68	63	448	3.71
51	4.79886	3	0	1	75	0	0	1	0	4.36	1.02	3.21	72	280	5.31
52	23.8629	12	4	1	71	1	0	1	0	4.87	0.58	3.64	82	369	6.96
53	5.49714	1	0	2	81	0	0	1	0	4.34	0.57	2.51	54	210	5.28
54	6.35886	3	0	2	76	0	0	1	1	3.1	1.37	1.7	60	271	5.1
55	20.904	5	3	1	48	0	0	1	0	3.96	0.9	2.9	93	401	4.25
56	21.6171	5	2	2	77	0	0	1	1	3.32	1.16	1.82	129	703	9.97
57	13.34	3	0	2	72	0	0	1	0	5.26	1.18	3.79	78	372	4.05
58	9.58171	7	1	2	49	0	0	1	0	5.55	5.62	2.42	75	240	7.4
59	11.1086	6	3	2	77	0	0	1	0	5.8	1.45	4.52	60	393	7.08
60	13.1474	5	2	2	72	0	0	1	1	6.49	2.82	4.82	52	226	8.69
61	20.9006	8	3	2	82	0	0	1	0	4.76	1.95	2.95	63	233	4.82
62	10.2034	13	3	1	75	1	0	1	1	4.66	2.49	3.07	65	278	10.19
63	17.5177	10	1	2	82	0	0	1	0	3.93	0.98	2.55	64	267	5.31
64	9.12457	3	0	2	64	0	0	1	0	5.77	3.33	3.83	68	287	5.36
65	12.288	4	1	1	75	1	0	1	0	4.11	1.03	2.77	96	340	4.44
66	9.54514	3	0	1	40	1	0	0	0	3.66	1.22	2.44	78	371	5.55
67	8.22154	19	1	2	77	0	0	1	1	3.09	1.66	1.6	44	270	9.7
68	2.57829	3	1	1	75	0	0	0	0	4.69	0.72	3.18	58	202	11.42
69	5.25714	3	2	1	65	0	1	0	0	7.04	0.73	4.99	62	255	6.11
70	3.12686	3	2	1	73	0	0	1	1	4.75	1.66	3.59	62	322	13.17
71	10.7703	6	4	1	72	0	0	0	0	4.72	1.07	3.16	68	230	6.18
72	3.28229	3	1	1	69	0	0	1	1	1.84	0.77	0.79	89	341	13.24
73	7.434	5	1	1	72	1	1	1	0	5.3	1.79	3.77	77	279	5.15
74	22.944	17	4	2	70	0	0	0	0	5.54	1.62	3.73	42	250	15.82
75	15.288	15	4	1	87	1	1	1	0	5.18	0.8	4.02	80	432	5.75
control
1	2.0416			2	73	0	0	0	0	3.82	0.69	2.23	67	222	5.03
2	3.18171			1	62	0	0	0	0	5.07	3.47	3.33	62	333	4
3	2.57829			2	64	0	0	0	0	6.32	1.08	4.02	60	202	4.26
4	5.07733			2	61	0	0	0	0	4.81	0.63	2.04	61	197	4.93
5	4.44343			2	63	0	0	0	0	5.26	0.54	3.42	59	296	4.59
6	6.70171			1	73	1	1	0	0	4.53	0.73	2.38	56	241	4.26
7	5.928			1		1	1	0	0	2.75	0.97	1.49	49	176	4.42
8	7.6864			2	61	0	0	0	0	5.19	1.06	3.29	65	275	4.96
9	4.15086			1	63	0	0	0	0	4.05	1.07	2.76	53	292	5.29
10	5.216			2	65	0	0	0	0	6.16	0.77	4.38	56	168	4.71
11	2.42133			2	64	0	0	0	0	5.01	1.37	2.87	65	170	4.86
12	9.64267			2	61	0	1	0	0	5.14	0.71	3.04	64	240	5.79
13	7.856			1	61	1	1	0	0	4.4	0.49	3.19	64	293	4.9
14	8.53029			2	75	0	0	0	0	5.87	0.85	3.97	53	168	5.69
15	4.97371			2	57	0	0	0	0	4.76	0.97	3.1	65	266	4.62
16	4.8768			1	69	0	0	0	0	5.26	1.27	3.88	68	267	4.9
17	2.888			1	72	0	0	0	0	3.86	1.2	2.23	74	155	5.52
18	6.34667			2	68	0	0	0	0	4.38	1.11	3.37	55	401	4.81
19	10.3168			1	62	1	0	0	0	2.84	2.13	1.42	83	470	4.55
20	1.8176			2	60	0	0	0	0	5.2	1.25	3.21	65	241	4.86
21	3.712			2	63	0	0	0	0	4.73	1.02	2.81	49	207	6.34
22	6.5408			2	63	0	1	0	0	4.97	0.69	3.61	58	327	4.73
23	4.1664			2	60	0	0	0	0	5.28	2.42	3.7	54	278	5.55
24	4.0704			2	56	0	0	0	0	5.42	2.56	3.53	74	371	4.98
25	2.60571			1	79	1	0	0	0	5.03	1.92	3.71	68	509	5.86
26	1.8312			2	55	0	0	0	0	5.04	0.86	3.14	71	328	4.31
27	2.4528			2	58	0	0	0	0	4.21	0.71	2.56	64	209	5.98
28	3.1024			2	79	0	0	0	0	3.72	0.56	1.92	69	249	4.18
29	1.7696			2	81	0	0	0	0	3.81	1.88	2.4	61	249	6.44
30	2.6712			2	65	0	0	0	0	4.45	2.11	2.8	66	336	4.92
31	1.036			2	65	0	0	0	0	3.7	1.07	2.32	66	207	5.24
32	1.5288			2	60	0	0	0	0	4.82	2.12	3.06	51	273	5.61
33	1.3776			2	72	0	0	0	0	5.1	0.97	3.77	58	258	5.38
34	2.296			1	65	0	0	0	0	3.85	1	2.76	71	403	5.43
35	2.1336			2	62	0	0	0	0	4.87	1.11	3.27	67	316	4.85
36	3.5224			2	64	0	1	0	0	5.15	0.62	3.29	45	192	5.18
37	6.208			1	83	0	0	0	0	3.51	0.79	1.73	97	231	5.37
38	7.76			2	63	0	0	0	0	2.63	0.91	1.41	59	329	4.54
39	6.96			2	73	0	0	0	0	4.54	1.43	3.05	63	273	4.44
40	5.80914			2	69	0	0	1	0	4.8	1.31	3.25	85	298	4.89
41	6.76			2	87	1	1	1	1	4.5	2.08	2.27	76	235	4.05
42	4.85828			1	67	0	0	0	0	4.7	1.26	3.09	66	229	4.97
43	3.17943			2	69	1	1	0	0	5.12	0.76	3.08	62	257	5.35
44	11.1577			2	63	0	0	1	0	5.25	0.91	3.59	49	242	5.43
45	2.368			2	74	0	0	1	1	4.67	1.45	2.53	76	492	6.03
46	2.32229			2	75	0	0	1	1	5.1	3.85	2.61	73	351	5.54
47	4.51368			1	64	1	1	0	0	3.36	0.68	1.68	43	295	4.19
48	7.69829			2	69	0	0	1	0	2.79	1.11	1.61	85	361	4.57
49	4.51556			2	72	0	0	1	1	3.99	0.71	2.4	55	233	6.95
50	6.43657			1	76	0	0	1	0	3.52	0.7	2.14	76	367	4.69
51	11.328			1	66	1	1	1	0	3.86	1.54	2.32	85	269	5.18
52	7.15886			2	70	0	0	1	0	5.28	1.56	4.05	84	434	4.76
53	20.4137			2	70	0	0	1	1	5.13	1.49	3.55	57	279	4.71
54	40.6022			2	59	0	0	1	0	6.08	1.74	4.23	72	422	5.06
55	10.432			1	77	0	0	1	1	5.3	1.59	3.82	83	307	5.19
56	54.0284			2	62	0	0	1	0	4.97	1.34	4.15	51	334	5.35
57	11.8217			1	77	0	0	1	1	5.3	1.59	3.82	83	307	5.19
58	2.66667			1	61	0	0	0	0	3.59	0.73	2.79	64	365	5.35
59	4.09778			1	85	0	0	1	0	2.7	0.56	1.01	58	158	5.74
60	3.41943			2	75	0	0	1	0	4.12	1.11	2.27	73	231	4.42
61	3.712			2	67	0	0	1	0	4.25	0.67	1.97	55	278	4.74
62	0.355556			1	79	1	1	1	1	5.68	1.25	2.93	65	257	4.63
63	7.14057			1	62	0	0	1	1	5.31	1.03	3.15	49	235	5.59
64	4.64889			1	68	0	0	1	0	3.66	0.81	3.79	53	259	5.13
65	3.87556			2	70	0	0	1	0	4.99	1.55	3.03	75	342	5.64
66	2.50667			2	63	1	1	0	1	5.28	2.85	2.51	83	415	4.62
67	3.27111			2	65	0	0	1	0	4.08	1.67	2.62	66	358	5.5
68	12.1383			1	71	0	0	1	0	6.3	1.21	1.04	76	395	6.35
69	18.4971			2	65	0	0	1	0	4.85	1.71	2.43	68	372	4.03
70	4.93257			2	73	0	0	1	1	5.23	0.73	1.45	72	297	4.73
71	9.048			2	70	0	0	1	0	4.59	1.34	2.33	87	357	4.65
72	14.976			1	68	0	0	1	1	2.37	1.58	3.95	58	359	5.11
73	12.6434			2	73	0	0	1	0	3.12	1.39	3.65	42	484	5.26
74	12.9851			1	69	1	1	1	1	4.28	1.94	5.03	59	229	4.79
75	4.04114			1	78	1	0	1	0	4.73	0.69	3.62	65	432	5.63
